# Supplementary material for: Improving African Swine Fever Surveillance Using Fluorescent Rapid Tests
Source: Pathogens. 2023 Jun 7;12(6):811. doi: 10.3390/pathogens12060811 (PMC10303979; doi:10.3390/pathogens12060811)
Supplement: Supplementary file 1 [file pathogens-12-00811-s001.zip]

Archive with 1 entries (1 files):
- pathogens-2419346-supplementary.pdf
